# Supplementary material for: Knocking Down Gm16685 Decreases Liver Granuloma in Murine Schistosomiasis Japonica
Source: Microorganisms. 2023 Mar 21;11(3):796. doi: 10.3390/microorganisms11030796 (PMC10058064; doi:10.3390/microorganisms11030796)
Supplement: Supplementary file 1 [file microorganisms-11-00796-s001.zip]

Archive with 1 entries (1 files):
- microorganisms-2253621-supplementary.pdf
